# Supplementary material for: Comparing Arabidopsis receptor kinase and receptor protein‐mediated immune signaling reveals BIK1‐dependent differences
Source: New Phytol. 2018 Oct 25;221(4):2080–95. doi: 10.1111/nph.15497 (PMC6367016; doi:10.1111/nph.15497)
Supplement: Supplementary file 2 — Table S2 GO term list of RNA‐seq data obtained from Arabidopsis thaliana treated with flg22 or nlp20. [file NPH-221-2080-s002.xlsx]

## Sheet: Table S2
New Phytologist Supporting Information Table S2
Article title: Comparing Arabidopsis receptor kinase and receptor protein-mediated immune signaling reveals BIK1-dependent differences
Authors: Wei-Lin Wan, Lisha Zhang, Rory Pruitt, Maricris Zaidem, Rik Brugman, Xiyu Ma, Elzbieta Krol, Artemis Perraki, Joachim Kilian, Guido Grossmann, Mark Stahl, Libo Shan, Cyril Zipfel, Jan A.L. van Kan, Rainer Hedrich, Detlef Weigel, Andrea A. Gust, Thorsten Nürnberger
Article acceptance date: 11 September 2018

## Sheet: Supplemental Data Set 1a
GO term	Ontology	Description	Number in input list	Number in BG/Ref	p-value	FDR
GO:0050896	P	response to stimulus	267	4057	6.8e-15	1.5e-11
GO:0006464	P	protein modification process	125	1474	9.6e-14	9.3e-11
GO:0006950	P	response to stress	172	2320	1.2e-13	9.3e-11
GO:0043687	P	post-translational protein modification	108	1248	1.6e-12	6e-10
GO:0006796	P	phosphate metabolic process	104	1178	1.4e-12	6e-10
GO:0006793	P	phosphorus metabolic process	104	1179	1.5e-12	6e-10
GO:0006468	P	protein amino acid phosphorylation	87	946	1.5e-11	4.7e-09
GO:0043412	P	macromolecule modification	125	1636	6.3e-11	1.8e-08
GO:0016310	P	phosphorylation	93	1079	7.3e-11	1.8e-08
GO:0042221	P	response to chemical stimulus	147	2085	2.5e-10	5.6e-08
GO:0010200	P	response to chitin	28	151	3.6e-10	7.4e-08
GO:0009611	P	response to wounding	32	197	4.1e-10	7.6e-08
GO:0010033	P	response to organic substance	103	1342	2.6e-09	4.5e-07
GO:0009743	P	response to carbohydrate stimulus	34	240	2.8e-09	4.5e-07
GO:0006952	P	defense response	65	766	9.2e-08	1.4e-05
GO:0010035	P	response to inorganic substance	33	279	2.3e-07	3.2e-05
GO:0009408	P	response to heat	24	161	2.5e-07	3.3e-05
GO:0009966	P	regulation of signal transduction	20	128	1.3e-06	0.00016
GO:0010646	P	regulation of cell communication	20	131	1.8e-06	0.00021
GO:0007165	P	signal transduction	84	1228	5.9e-06	0.00066
GO:0009605	P	response to external stimulus	39	429	7.8e-06	0.00084
GO:0009266	P	response to temperature stimulus	42	485	1.1e-05	0.0011
GO:0009628	P	response to abiotic stimulus	95	1471	1.3e-05	0.0013
GO:0045087	P	innate immune response	33	347	1.7e-05	0.0016
GO:0006955	P	immune response	34	367	2e-05	0.0018
GO:0002376	P	immune system process	34	368	2.1e-05	0.0019
GO:0042353	P	fucose biosynthetic process	5	6	3.3e-05	0.0027
GO:0006004	P	fucose metabolic process	5	6	3.3e-05	0.0027
GO:0019319	P	hexose biosynthetic process	7	20	5.9e-05	0.0046
GO:0009607	P	response to biotic stimulus	48	638	7.3e-05	0.0055
GO:0046364	P	monosaccharide biosynthetic process	7	23	0.00012	0.0088
GO:0009987	P	cellular process	540	11684	0.00014	0.0098
GO:0009737	P	response to abscisic acid stimulus	32	378	0.00017	0.011
GO:0009719	P	response to endogenous stimulus	69	1068	0.00019	0.013
GO:0008219	P	cell death	26	286	0.00024	0.015
GO:0016265	P	death	26	286	0.00024	0.015
GO:0051641	P	cellular localization	42	569	0.00029	0.018
GO:0051707	P	response to other organism	43	599	0.00043	0.025
GO:0050794	P	regulation of cellular process	176	3375	0.00045	0.026
GO:0007242	P	intracellular signaling cascade	46	659	0.00048	0.027
GO:0006915	P	apoptosis	17	159	0.00053	0.029
GO:0010648	P	negative regulation of cell communication	8	43	0.00073	0.038
GO:0009968	P	negative regulation of signal transduction	8	43	0.00073	0.038
GO:0051649	P	establishment of localization in cell	38	525	0.00077	0.04
GO:0046165	P	alcohol biosynthetic process	8	44	0.00083	0.042
GO:0009738	P	abscisic acid mediated signaling pathway	12	94	0.00085	0.042
GO:0003824	F	catalytic activity	537	9638	1.4e-16	1.4e-13
GO:0016301	F	kinase activity	132	1641	6.4e-13	3.3e-10
GO:0016772	F	transferase activity, transferring phosphorus-containing groups	144	1887	2.1e-12	7.3e-10
GO:0016740	F	transferase activity	212	3321	9.6e-11	2.5e-08
GO:0005515	F	protein binding	192	2944	1.7e-10	3.5e-08
GO:0004672	F	protein kinase activity	77	953	4.1e-08	6.9e-06
GO:0016773	F	phosphotransferase activity, alcohol group as acceptor	86	1154	1.8e-07	2.1e-05
GO:0043167	F	ion binding	135	2087	1.7e-07	2.1e-05
GO:0043169	F	cation binding	135	2087	1.7e-07	2.1e-05
GO:0001883	F	purine nucleoside binding	102	1465	2.8e-07	2.4e-05
GO:0001882	F	nucleoside binding	102	1465	2.8e-07	2.4e-05
GO:0030554	F	adenyl nucleotide binding	102	1465	2.8e-07	2.4e-05
GO:0005524	F	ATP binding	96	1377	5.9e-07	4.7e-05
GO:0017076	F	purine nucleotide binding	113	1713	7.6e-07	5.2e-05
GO:0032559	F	adenyl ribonucleotide binding	96	1384	7.3e-07	5.2e-05
GO:0005488	F	binding	543	11258	1e-06	6.7e-05
GO:0032555	F	purine ribonucleotide binding	107	1631	1.9e-06	0.00011
GO:0032553	F	ribonucleotide binding	107	1631	1.9e-06	0.00011
GO:0046872	F	metal ion binding	123	1997	6e-06	0.00032
GO:0008270	F	zinc ion binding	86	1299	1.4e-05	0.00074
GO:0004674	F	protein serine/threonine kinase activity	52	681	2.6e-05	0.0013
GO:0030246	F	carbohydrate binding	20	162	3e-05	0.0014
GO:0042578	F	phosphoric ester hydrolase activity	40	481	3.9e-05	0.0018
GO:0046914	F	transition metal ion binding	98	1618	9.6e-05	0.0041
GO:0019787	F	small conjugating protein ligase activity	30	336	0.00011	0.0046
GO:0016881	F	acid-amino acid ligase activity	31	364	0.00019	0.0075
GO:0000166	F	nucleotide binding	127	2267	0.00023	0.0086
GO:0004713	F	protein tyrosine kinase activity	20	203	0.00048	0.017
GO:0016879	F	ligase activity, forming carbon-nitrogen bonds	33	423	0.00052	0.018
GO:0016791	F	phosphatase activity	32	407	0.00055	0.019
GO:0004190	F	aspartic-type endopeptidase activity	12	92	0.00072	0.023
GO:0070001	F	aspartic-type peptidase activity	12	92	0.00072	0.023
GO:0016757	F	transferase activity, transferring glycosyl groups	39	544	0.00079	0.024
GO:0004721	F	phosphoprotein phosphatase activity	23	262	0.00083	0.025
GO:0016667	F	oxidoreductase activity, acting on sulfur group of donors	13	109	0.00094	0.027
GO:0016840	F	carbon-nitrogen lyase activity	6	25	0.0011	0.031
GO:0004888	F	transmembrane receptor activity	17	171	0.0011	0.031
GO:0004842	F	ubiquitin-protein ligase activity	26	324	0.0013	0.036
GO:0004722	F	protein serine/threonine phosphatase activity	19	207	0.0014	0.037
GO:0016874	F	ligase activity	39	564	0.0015	0.037
GO:0016564	F	transcription repressor activity	9	63	0.0018	0.046
GO:0005886	C	plasma membrane	115	1456	6.1e-11	2.3e-08
GO:0016020	C	membrane	238	4068	1.1e-08	2e-06
GO:0031224	C	intrinsic to membrane	60	806	1.3e-05	0.0016
GO:0005783	C	endoplasmic reticulum	38	466	8.9e-05	0.0083
GO:0044464	C	cell part	680	15217	0.00046	0.029
GO:0005623	C	cell	680	15217	0.00046	0.029

## Sheet: Supplemental Data Set 1b
GO term	Ontology	Description	Number in input list	Number in BG/Ref	p-value	FDR
GO:0043169	F	cation binding	5	2087	0.0062	0.018
GO:0043167	F	ion binding	5	2087	0.0062	0.018
GO:0003824	F	catalytic activity	12	9638	0.0035	0.018
GO:0016740	F	transferase activity	7	3321	0.0021	0.018
GO:0046872	F	metal ion binding	5	1997	0.0051	0.018

## Sheet: Supplemental Data Set 1c
GO term	Ontology	Description	Number in input list	Number in BG/Ref	p-value	FDR
GO:0050896	P	response to stimulus	391	4057	1.7e-67	4e-64
GO:0006950	P	response to stress	261	2320	1.9e-54	2.3e-51
GO:0006952	P	defense response	147	766	4.1e-54	3.3e-51
GO:0010200	P	response to chitin	68	151	2.2e-44	1.3e-41
GO:0009743	P	response to carbohydrate stimulus	76	240	1.1e-40	5.1e-38
GO:0042221	P	response to chemical stimulus	218	2085	1.7e-40	6.8e-38
GO:0009607	P	response to biotic stimulus	113	638	1e-38	3.5e-36
GO:0051707	P	response to other organism	109	599	2.7e-38	7.9e-36
GO:0006955	P	immune response	86	367	2.1e-37	5.5e-35
GO:0002376	P	immune system process	86	368	2.5e-37	5.9e-35
GO:0006468	P	protein amino acid phosphorylation	135	946	4e-37	8.7e-35
GO:0051704	P	multi-organism process	121	776	1.4e-36	2.7e-34
GO:0016310	P	phosphorylation	142	1079	1.4e-35	2.6e-33
GO:0045087	P	innate immune response	81	347	3.5e-35	5.9e-33
GO:0006796	P	phosphate metabolic process	145	1178	1.8e-33	2.9e-31
GO:0006793	P	phosphorus metabolic process	145	1179	2e-33	2.9e-31
GO:0010033	P	response to organic substance	150	1342	1.8e-30	2.5e-28
GO:0043687	P	post-translational protein modification	143	1248	4.6e-30	6.1e-28
GO:0006464	P	protein modification process	149	1474	3.9e-26	4.9e-24
GO:0009617	P	response to bacterium	56	247	3.6e-24	4.3e-22
GO:0043412	P	macromolecule modification	151	1636	7.3e-23	8.2e-21
GO:0008219	P	cell death	54	286	3.6e-20	3.7e-18
GO:0016265	P	death	54	286	3.6e-20	3.7e-18
GO:0009620	P	response to fungus	41	158	7.2e-20	7.1e-18
GO:0042742	P	defense response to bacterium	41	177	2.4e-18	2.3e-16
GO:0007165	P	signal transduction	115	1228	5.3e-18	4.8e-16
GO:0050832	P	defense response to fungus	32	108	3.3e-17	2.9e-15
GO:0012501	P	programmed cell death	45	244	1e-16	8.9e-15
GO:0009814	P	defense response, incompatible interaction	32	143	2.8e-14	2.3e-12
GO:0009611	P	response to wounding	37	197	3.3e-14	2.6e-12
GO:0031347	P	regulation of defense response	22	66	3.9e-13	3e-11
GO:0042434	P	indole derivative metabolic process	20	53	7.1e-13	5.1e-11
GO:0042430	P	indole and derivative metabolic process	20	53	7.1e-13	5.1e-11
GO:0080134	P	regulation of response to stress	23	83	2.9e-12	2e-10
GO:0006725	P	cellular aromatic compound metabolic process	49	399	5.1e-12	3.5e-10
GO:0006915	P	apoptosis	29	159	3.6e-11	2.4e-09
GO:0042435	P	indole derivative biosynthetic process	17	47	6.4e-11	4.1e-09
GO:0009605	P	response to external stimulus	48	429	1.5e-10	9.6e-09
GO:0002682	P	regulation of immune system process	15	41	7.5e-10	4.4e-08
GO:0050776	P	regulation of immune response	15	41	7.5e-10	4.4e-08
GO:0052542	P	callose deposition during defense response	11	19	3.4e-09	2e-07
GO:0052386	P	cell wall thickening	11	20	5.1e-09	2.9e-07
GO:0009414	P	response to water deprivation	31	229	5.3e-09	2.9e-07
GO:0006979	P	response to oxidative stress	38	332	7.1e-09	3.8e-07
GO:0033037	P	polysaccharide localization	11	21	7.5e-09	3.9e-07
GO:0052545	P	callose localization	11	21	7.5e-09	3.9e-07
GO:0051716	P	cellular response to stimulus	68	840	1e-08	5.2e-07
GO:0019438	P	aromatic compound biosynthetic process	31	237	1.1e-08	5.3e-07
GO:0009817	P	defense response to fungus, incompatible interaction	13	36	1.2e-08	5.6e-07
GO:0009415	P	response to water	31	240	1.4e-08	6.7e-07
GO:0052544	P	callose deposition in cell wall during defense response	10	17	1.6e-08	7.2e-07
GO:0052482	P	cell wall thickening during defense response	10	17	1.6e-08	7.2e-07
GO:0045088	P	regulation of innate immune response	13	38	2e-08	8.8e-07
GO:0007242	P	intracellular signaling cascade	57	659	2e-08	8.9e-07
GO:0052543	P	callose deposition in cell wall	10	19	3.5e-08	1.5e-06
GO:0019748	P	secondary metabolic process	46	489	5e-08	2.1e-06
GO:0048583	P	regulation of response to stimulus	26	188	6e-08	2.5e-06
GO:0034050	P	host programmed cell death induced by symbiont	14	55	1.3e-07	5.1e-06
GO:0009626	P	plant-type hypersensitive response	14	55	1.3e-07	5.1e-06
GO:0009628	P	response to abiotic stimulus	96	1471	2.3e-07	9.1e-06
GO:0010035	P	response to inorganic substance	31	279	3e-07	1.2e-05
GO:0006790	P	sulfur metabolic process	27	220	3e-07	1.2e-05
GO:0031349	P	positive regulation of defense response	11	34	3.9e-07	1.5e-05
GO:0050794	P	regulation of cellular process	182	3375	4.8e-07	1.8e-05
GO:0009816	P	defense response to bacterium, incompatible interaction	11	35	4.9e-07	1.8e-05
GO:0009073	P	aromatic amino acid family biosynthetic process	13	57	1e-06	3.7e-05
GO:0046417	P	chorismate metabolic process	13	57	1e-06	3.7e-05
GO:0009072	P	aromatic amino acid family metabolic process	14	68	1.2e-06	4.1e-05
GO:0002684	P	positive regulation of immune system process	10	31	1.3e-06	4.3e-05
GO:0045089	P	positive regulation of innate immune response	10	31	1.3e-06	4.3e-05
GO:0044272	P	sulfur compound biosynthetic process	18	115	1.3e-06	4.3e-05
GO:0050778	P	positive regulation of immune response	10	31	1.3e-06	4.3e-05
GO:0002218	P	activation of innate immune response	10	31	1.3e-06	4.3e-05
GO:0002253	P	activation of immune response	10	31	1.3e-06	4.3e-05
GO:0009719	P	response to endogenous stimulus	73	1068	1.4e-06	4.5e-05
GO:0009987	P	cellular process	517	11684	1.4e-06	4.5e-05
GO:0070887	P	cellular response to chemical stimulus	40	452	1.5e-06	4.6e-05
GO:0008037	P	cell recognition	10	32	1.7e-06	5.1e-05
GO:0048544	P	recognition of pollen	10	32	1.7e-06	5.1e-05
GO:0009753	P	response to jasmonic acid stimulus	25	215	2e-06	5.8e-05
GO:0048584	P	positive regulation of response to stimulus	13	62	2.4e-06	6.6e-05
GO:0019760	P	glucosinolate metabolic process	13	62	2.4e-06	6.6e-05
GO:0016143	P	S-glycoside metabolic process	13	62	2.4e-06	6.6e-05
GO:0019757	P	glycosinolate metabolic process	13	62	2.4e-06	6.6e-05
GO:0065007	P	biological regulation	213	4188	2.4e-06	6.7e-05
GO:0042343	P	indole glucosinolate metabolic process	6	7	2.8e-06	7.8e-05
GO:0009642	P	response to light intensity	15	90	5e-06	0.00014
GO:0050789	P	regulation of biological process	190	3697	5.1e-06	0.00014
GO:0009723	P	response to ethylene stimulus	23	199	5.4e-06	0.00014
GO:0009644	P	response to high light intensity	12	57	5.5e-06	0.00015
GO:0006568	P	tryptophan metabolic process	9	29	5.9e-06	0.00015
GO:0006586	P	indolalkylamine metabolic process	9	29	5.9e-06	0.00015
GO:0009751	P	response to salicylic acid stimulus	23	200	5.9e-06	0.00015
GO:0009737	P	response to abscisic acid stimulus	34	378	6.5e-06	0.00016
GO:0031348	P	negative regulation of defense response	8	22	7.5e-06	0.00019
GO:0009875	P	pollen-pistil interaction	10	39	7.6e-06	0.00019
GO:0043648	P	dicarboxylic acid metabolic process	14	82	8e-06	0.0002
GO:0019761	P	glucosinolate biosynthetic process	10	41	1.1e-05	0.00026
GO:0016144	P	S-glycoside biosynthetic process	10	41	1.1e-05	0.00026
GO:0019758	P	glycosinolate biosynthetic process	10	41	1.1e-05	0.00026
GO:0031408	P	oxylipin biosynthetic process	9	32	1.2e-05	0.00027
GO:0009266	P	response to temperature stimulus	39	485	1.6e-05	0.00037
GO:0000162	P	tryptophan biosynthetic process	8	25	1.6e-05	0.00037
GO:0046219	P	indolalkylamine biosynthetic process	8	25	1.6e-05	0.00037
GO:0033554	P	cellular response to stress	34	399	1.8e-05	0.00042
GO:0007166	P	cell surface receptor linked signaling pathway	20	172	2e-05	0.00045
GO:0044271	P	cellular nitrogen compound biosynthetic process	33	394	3.3e-05	0.00074
GO:0034641	P	cellular nitrogen compound metabolic process	39	506	3.8e-05	0.00084
GO:0009695	P	jasmonic acid biosynthetic process	8	29	4e-05	0.00087
GO:0009867	P	jasmonic acid mediated signaling pathway	10	49	4.2e-05	0.0009
GO:0031407	P	oxylipin metabolic process	9	39	4.4e-05	0.00094
GO:0006575	P	cellular amino acid derivative metabolic process	28	315	5e-05	0.0011
GO:0010120	P	camalexin biosynthetic process	5	8	5.8e-05	0.0012
GO:0052317	P	camalexin metabolic process	5	8	5.8e-05	0.0012
GO:0019439	P	aromatic compound catabolic process	5	8	5.8e-05	0.0012
GO:0002237	P	response to molecule of bacterial origin	6	15	7e-05	0.0014
GO:0009725	P	response to hormone stimulus	62	982	7.7e-05	0.0016
GO:0009408	P	response to heat	18	161	8.1e-05	0.0016
GO:0016137	P	glycoside metabolic process	14	104	8.4e-05	0.0017
GO:0046394	P	carboxylic acid biosynthetic process	33	417	9.2e-05	0.0018
GO:0016053	P	organic acid biosynthetic process	33	417	9.2e-05	0.0018
GO:0010941	P	regulation of cell death	9	44	9.9e-05	0.0019
GO:0009694	P	jasmonic acid metabolic process	8	34	0.0001	0.002
GO:0042431	P	indole metabolic process	5	10	0.00013	0.0024
GO:0052315	P	phytoalexin biosynthetic process	5	10	0.00013	0.0024
GO:0052314	P	phytoalexin metabolic process	5	10	0.00013	0.0024
GO:0009700	P	indole phytoalexin biosynthetic process	5	10	0.00013	0.0024
GO:0046217	P	indole phytoalexin metabolic process	5	10	0.00013	0.0024
GO:0000302	P	response to reactive oxygen species	12	85	0.00018	0.0033
GO:0000165	P	MAPKKK cascade	5	11	0.00018	0.0033
GO:0009851	P	auxin biosynthetic process	7	28	0.0002	0.0037
GO:0016998	P	cell wall macromolecule catabolic process	7	28	0.0002	0.0037
GO:0009873	P	ethylene mediated signaling pathway	11	74	0.00022	0.0039
GO:0048518	P	positive regulation of biological process	23	259	0.00023	0.004
GO:0016051	P	carbohydrate biosynthetic process	24	277	0.00024	0.0041
GO:0034637	P	cellular carbohydrate biosynthetic process	18	177	0.00024	0.0042
GO:0043067	P	regulation of programmed cell death	8	40	0.00027	0.0048
GO:0006970	P	response to osmotic stress	31	408	0.00029	0.0049
GO:0042542	P	response to hydrogen peroxide	9	53	0.00034	0.0058
GO:0002252	P	immune effector process	7	31	0.00035	0.0059
GO:0016138	P	glycoside biosynthetic process	11	79	0.00036	0.0061
GO:0009684	P	indoleacetic acid biosynthetic process	5	14	0.00044	0.0074
GO:0046483	P	heterocycle metabolic process	33	460	0.00048	0.008
GO:0009651	P	response to salt stress	28	366	0.0005	0.0082
GO:0044036	P	cell wall macromolecule metabolic process	8	45	0.00055	0.009
GO:0009863	P	salicylic acid mediated signaling pathway	8	45	0.00055	0.009
GO:0009683	P	indoleacetic acid metabolic process	5	15	0.00057	0.0092
GO:0001666	P	response to hypoxia	6	24	0.00058	0.0093
GO:0070482	P	response to oxygen levels	6	24	0.00058	0.0093
GO:0032870	P	cellular response to hormone stimulus	25	321	0.00076	0.012
GO:0009755	P	hormone-mediated signaling pathway	25	321	0.00076	0.012
GO:0042398	P	cellular amino acid derivative biosynthetic process	20	233	0.00083	0.013
GO:0006576	P	cellular biogenic amine metabolic process	9	62	0.00094	0.014
GO:0048527	P	lateral root development	9	62	0.00094	0.014
GO:0044267	P	cellular protein metabolic process	165	3487	0.001	0.015
GO:0009749	P	response to glucose stimulus	6	27	0.00099	0.015
GO:0008652	P	cellular amino acid biosynthetic process	18	202	0.001	0.015
GO:0000160	P	two-component signal transduction system (phosphorelay)	11	92	0.0011	0.017
GO:0007186	P	G-protein coupled receptor protein signaling pathway	6	28	0.0012	0.017
GO:0018130	P	heterocycle biosynthetic process	13	123	0.0012	0.018
GO:0042545	P	cell wall modification	13	123	0.0012	0.018
GO:0042401	P	cellular biogenic amine biosynthetic process	8	52	0.0013	0.019
GO:0006904	P	vesicle docking during exocytosis	6	29	0.0014	0.02
GO:0022406	P	membrane docking	6	29	0.0014	0.02
GO:0048278	P	vesicle docking	6	29	0.0014	0.02
GO:0060548	P	negative regulation of cell death	5	19	0.0014	0.02
GO:0007243	P	protein kinase cascade	5	19	0.0014	0.02
GO:0009404	P	toxin metabolic process	8	53	0.0014	0.02
GO:0009407	P	toxin catabolic process	8	53	0.0014	0.02
GO:0048528	P	post-embryonic root development	9	67	0.0015	0.021
GO:0048585	P	negative regulation of response to stimulus	10	82	0.0017	0.023
GO:0046777	P	protein amino acid autophosphorylation	6	31	0.0018	0.025
GO:0009409	P	response to cold	24	328	0.0021	0.029
GO:0006887	P	exocytosis	6	32	0.0021	0.029
GO:0009808	P	lignin metabolic process	7	47	0.003	0.04
GO:0034284	P	response to monosaccharide stimulus	6	35	0.0032	0.042
GO:0009746	P	response to hexose stimulus	6	35	0.0032	0.042
GO:0010876	P	lipid localization	5	24	0.0034	0.045
GO:0007167	P	enzyme linked receptor protein signaling pathway	13	140	0.0035	0.045
GO:0007169	P	transmembrane receptor protein tyrosine kinase signaling pathway	13	140	0.0035	0.045
GO:0033036	P	macromolecule localization	30	462	0.0035	0.045
GO:0009309	P	amine biosynthetic process	18	229	0.0036	0.047
GO:0051179	P	localization	95	1922	0.0038	0.05
GO:0016301	F	kinase activity	210	1641	3.2e-51	3.1e-48
GO:0016772	F	transferase activity, transferring phosphorus-containing groups	217	1887	3.6e-46	1.7e-43
GO:0016740	F	transferase activity	296	3321	3.8e-43	1.2e-40
GO:0004672	F	protein kinase activity	124	953	1.1e-30	2.6e-28
GO:0016773	F	phosphotransferase activity, alcohol group as acceptor	137	1154	3.4e-30	6.5e-28
GO:0003824	F	catalytic activity	546	9638	1.3e-27	2.1e-25
GO:0004674	F	protein serine/threonine kinase activity	89	681	2.2e-22	3.1e-20
GO:0001883	F	purine nucleoside binding	130	1465	1.8e-18	1.8e-16
GO:0001882	F	nucleoside binding	130	1465	1.8e-18	1.8e-16
GO:0030554	F	adenyl nucleotide binding	130	1465	1.8e-18	1.8e-16
GO:0017076	F	purine nucleotide binding	141	1713	2.2e-17	2e-15
GO:0005524	F	ATP binding	122	1377	2.5e-17	2e-15
GO:0032559	F	adenyl ribonucleotide binding	122	1384	3.5e-17	2.6e-15
GO:0005515	F	protein binding	203	2944	9.1e-17	6.3e-15
GO:0032555	F	purine ribonucleotide binding	133	1631	3.9e-16	2.3e-14
GO:0032553	F	ribonucleotide binding	133	1631	3.9e-16	2.3e-14
GO:0004888	F	transmembrane receptor activity	35	171	1.8e-14	1e-12
GO:0004872	F	receptor activity	38	212	5.5e-14	2.9e-12
GO:0060089	F	molecular transducer activity	53	422	3.2e-13	1.5e-11
GO:0004871	F	signal transducer activity	53	422	3.2e-13	1.5e-11
GO:0000166	F	nucleotide binding	154	2267	2.3e-12	1e-10
GO:0005516	F	calmodulin binding	37	231	2.3e-12	1e-10
GO:0005488	F	binding	531	11258	9.8e-11	4.1e-09
GO:0004683	F	calmodulin-dependent protein kinase activity	16	42	1.3e-10	5e-09
GO:0004713	F	protein tyrosine kinase activity	31	203	3.9e-10	1.5e-08
GO:0030246	F	carbohydrate binding	27	162	9.8e-10	3.6e-08
GO:0005529	F	sugar binding	18	70	1.8e-09	6.5e-08
GO:0005509	F	calcium ion binding	26	215	6.3e-07	2.2e-05
GO:0004806	F	triglyceride lipase activity	12	53	2.9e-06	9.6e-05
GO:0005057	F	receptor signaling protein activity	11	55	2.1e-05	0.00066
GO:0004702	F	receptor signaling protein serine/threonine kinase activity	10	53	7.5e-05	0.0023
GO:0042626	F	ATPase activity, coupled to transmembrane movement of substances	19	181	0.00011	0.0033
GO:0043492	F	ATPase activity, coupled to movement of substances	19	181	0.00011	0.0033
GO:0016820	F	hydrolase activity, acting on acid anhydrides, catalyzing transmembrane movement of substances	19	183	0.00013	0.0036
GO:0005388	F	calcium-transporting ATPase activity	6	18	0.00016	0.0044
GO:0017111	F	nucleoside-triphosphatase activity	51	792	0.00021	0.0054
GO:0015662	F	ATPase activity, coupled to transmembrane movement of ions, phosphorylative mechanism	9	49	0.0002	0.0054
GO:0015085	F	calcium ion transmembrane transporter activity	6	21	0.00032	0.0081
GO:0016755	F	transferase activity, transferring amino-acyl groups	5	13	0.00034	0.0083
GO:0016462	F	pyrophosphatase activity	52	832	0.00035	0.0085
GO:0016818	F	hydrolase activity, acting on acid anhydrides, in phosphorus-containing anhydrides	52	837	0.0004	0.0092
GO:0005216	F	ion channel activity	13	108	0.0004	0.0092
GO:0016817	F	hydrolase activity, acting on acid anhydrides	52	839	0.00042	0.0095
GO:0022857	F	transmembrane transporter activity	65	1128	0.00056	0.012
GO:0015405	F	P-P-bond-hydrolysis-driven transmembrane transporter activity	21	243	0.00058	0.012
GO:0015399	F	primary active transmembrane transporter activity	21	244	0.00061	0.013
GO:0016298	F	lipase activity	16	161	0.00065	0.013
GO:0019199	F	transmembrane receptor protein kinase activity	5	16	0.00073	0.015
GO:0004708	F	MAP kinase kinase activity	5	17	0.00091	0.018
GO:0022891	F	substrate-specific transmembrane transporter activity	53	908	0.0013	0.026
GO:0042625	F	ATPase activity, coupled to transmembrane movement of ions	9	68	0.0017	0.032
GO:0022804	F	active transmembrane transporter activity	41	664	0.0017	0.032
GO:0004364	F	glutathione transferase activity	8	57	0.0022	0.039
GO:0008171	F	O-methyltransferase activity	7	45	0.0024	0.043
GO:0022838	F	substrate-specific channel activity	14	151	0.0025	0.044
GO:0015267	F	channel activity	14	152	0.0026	0.045
GO:0022803	F	passive transmembrane transporter activity	14	152	0.0026	0.045
GO:0005886	C	plasma membrane	124	1456	2.1e-16	7e-14
GO:0016020	C	membrane	252	4068	1.9e-15	3.1e-13
GO:0031224	C	intrinsic to membrane	65	806	2.5e-08	2.7e-06
GO:0044425	C	membrane part	84	1360	9.5e-06	0.00077
GO:0044464	C	cell part	636	15217	6.6e-05	0.0036
GO:0005623	C	cell	636	15217	6.6e-05	0.0036
GO:0031225	C	anchored to membrane	24	272	0.00018	0.0086
GO:0005618	C	cell wall	30	403	0.00049	0.02
GO:0030312	C	external encapsulating structure	30	407	0.00056	0.02

## Sheet: Supplemental Data Set 1d
GO term	Ontology	Description	Number in input list	Number in BG/Ref	p-value	FDR
GO:0009791	P	post-embryonic development	83	705	2.3e-13	6.7e-10
GO:0007167	P	enzyme linked receptor protein signaling pathway	30	140	7.9e-11	7.5e-08
GO:0007169	P	transmembrane receptor protein tyrosine kinase signaling pathway	30	140	7.9e-11	7.5e-08
GO:0009657	P	plastid organization	26	119	9.9e-10	7.1e-07
GO:0007166	P	cell surface receptor linked signaling pathway	31	172	1.6e-09	9.1e-07
GO:0009416	P	response to light stimulus	63	596	8.3e-09	4e-06
GO:0009314	P	response to radiation	63	613	2.2e-08	8.8e-06
GO:0009658	P	chloroplast organization	18	73	7.6e-08	2.7e-05
GO:0010876	P	lipid localization	11	24	1.8e-07	5.7e-05
GO:0009628	P	response to abiotic stimulus	111	1471	9.1e-07	0.00026
GO:0009606	P	tropism	16	72	1.3e-06	0.00031
GO:0065007	P	biological regulation	259	4188	1.2e-06	0.00031
GO:0015994	P	chlorophyll metabolic process	15	66	2.2e-06	0.00045
GO:0006468	P	protein amino acid phosphorylation	78	946	2.1e-06	0.00045
GO:0051186	P	cofactor metabolic process	35	308	3.9e-06	0.00073
GO:0031323	P	regulation of cellular metabolic process	140	2036	4.1e-06	0.00073
GO:0009889	P	regulation of biosynthetic process	131	1881	4.7e-06	0.00075
GO:0031326	P	regulation of cellular biosynthetic process	131	1881	4.7e-06	0.00075
GO:0010556	P	regulation of macromolecule biosynthetic process	128	1843	6.9e-06	0.001
GO:0050794	P	regulation of cellular process	210	3375	1e-05	0.0014
GO:0009638	P	phototropism	9	25	1.2e-05	0.0015
GO:0019222	P	regulation of metabolic process	147	2210	1.2e-05	0.0015
GO:0045449	P	regulation of transcription	124	1802	1.4e-05	0.0017
GO:0042440	P	pigment metabolic process	20	134	1.5e-05	0.0017
GO:0034641	P	cellular nitrogen compound metabolic process	47	506	1.5e-05	0.0017
GO:0009886	P	post-embryonic morphogenesis	10	35	2e-05	0.0021
GO:0051171	P	regulation of nitrogen compound metabolic process	128	1888	2e-05	0.0021
GO:0016310	P	phosphorylation	82	1079	1.9e-05	0.0021
GO:0010468	P	regulation of gene expression	134	2001	2.2e-05	0.0021
GO:0033013	P	tetrapyrrole metabolic process	16	93	2.3e-05	0.0022
GO:0050789	P	regulation of biological process	224	3697	2.5e-05	0.0022
GO:0080090	P	regulation of primary metabolic process	131	1952	2.5e-05	0.0022
GO:0019219	P	regulation of nucleobase, nucleoside, nucleotide and nucleic acid metabolic process	125	1847	2.7e-05	0.0023
GO:0015995	P	chlorophyll biosynthetic process	11	47	3.9e-05	0.0033
GO:0006350	P	transcription	128	1923	4.3e-05	0.0035
GO:0018130	P	heterocycle biosynthetic process	18	123	4.9e-05	0.0038
GO:0006778	P	porphyrin metabolic process	15	89	5e-05	0.0038
GO:0060255	P	regulation of macromolecule metabolic process	135	2060	5.2e-05	0.0039
GO:0009637	P	response to blue light	13	69	5.7e-05	0.0042
GO:0032501	P	multicellular organismal process	136	2094	7.1e-05	0.0051
GO:0006807	P	nitrogen compound metabolic process	226	3826	0.0001	0.007
GO:0046483	P	heterocycle metabolic process	41	460	0.00012	0.0079
GO:0046148	P	pigment biosynthetic process	16	112	0.00016	0.011
GO:0006796	P	phosphate metabolic process	82	1178	0.00028	0.018
GO:0006793	P	phosphorus metabolic process	82	1179	0.00029	0.019
GO:0033014	P	tetrapyrrole biosynthetic process	12	72	0.0003	0.019
GO:0003006	P	reproductive developmental process	70	978	0.00038	0.023
GO:0006779	P	porphyrin biosynthetic process	11	65	0.00047	0.027
GO:0051667	P	establishment of plastid localization	5	11	0.00047	0.027
GO:0051644	P	plastid localization	5	11	0.00047	0.027
GO:0009902	P	chloroplast relocation	5	11	0.00047	0.027
GO:0048608	P	reproductive structure development	69	978	0.0006	0.033
GO:0048856	P	anatomical structure development	110	1726	0.00065	0.035
GO:0010073	P	meristem maintenance	11	68	0.00066	0.035
GO:0003700	F	transcription factor activity	159	2173	2.4e-08	2.5e-05
GO:0030528	F	transcription regulator activity	171	2417	5.8e-08	3e-05
GO:0016740	F	transferase activity	216	3321	4.2e-07	0.00014
GO:0022857	F	transmembrane transporter activity	89	1128	2.2e-06	0.00056
GO:0016772	F	transferase activity, transferring phosphorus-containing groups	131	1887	5.4e-06	0.0011
GO:0004674	F	protein serine/threonine kinase activity	59	681	9.3e-06	0.0016
GO:0008194	F	UDP-glycosyltransferase activity	27	219	1.3e-05	0.0016
GO:0005215	F	transporter activity	106	1477	1.2e-05	0.0016
GO:0016301	F	kinase activity	115	1641	1.4e-05	0.0016
GO:0003824	F	catalytic activity	520	9638	2.6e-05	0.0027
GO:0004672	F	protein kinase activity	73	953	4.2e-05	0.0038
GO:0003677	F	DNA binding	180	2892	4.5e-05	0.0038
GO:0022804	F	active transmembrane transporter activity	55	664	5.7e-05	0.0045
GO:0005488	F	binding	591	11258	0.00011	0.0079
GO:0016758	F	transferase activity, transferring hexosyl groups	33	340	0.00013	0.0086
GO:0016773	F	phosphotransferase activity, alcohol group as acceptor	82	1154	0.00016	0.0089
GO:0032559	F	adenyl ribonucleotide binding	95	1384	0.00015	0.0089
GO:0022891	F	substrate-specific transmembrane transporter activity	68	908	0.00014	0.0089
GO:0015267	F	channel activity	19	152	0.0002	0.0098
GO:0022838	F	substrate-specific channel activity	19	151	0.00019	0.0098
GO:0022803	F	passive transmembrane transporter activity	19	152	0.0002	0.0098
GO:0005524	F	ATP binding	93	1377	0.0003	0.014
GO:0016798	F	hydrolase activity, acting on glycosyl bonds	43	526	0.00045	0.02
GO:0022832	F	voltage-gated channel activity	9	45	0.00053	0.022
GO:0005244	F	voltage-gated ion channel activity	9	45	0.00053	0.022
GO:0001882	F	nucleoside binding	96	1465	0.00062	0.022
GO:0001883	F	purine nucleoside binding	96	1465	0.00062	0.022
GO:0046873	F	metal ion transmembrane transporter activity	19	168	0.00062	0.022
GO:0030554	F	adenyl nucleotide binding	96	1465	0.00062	0.022
GO:0015075	F	ion transmembrane transporter activity	50	655	0.00069	0.024
GO:0035251	F	UDP-glucosyltransferase activity	13	94	0.00085	0.028
GO:0046527	F	glucosyltransferase activity	16	136	0.0011	0.035
GO:0022836	F	gated channel activity	11	73	0.0011	0.035
GO:0004553	F	hydrolase activity, hydrolyzing O-glycosyl compounds	38	476	0.0014	0.042
GO:0009507	C	chloroplast	273	2740	3.5e-31	8.3e-29
GO:0009536	C	plastid	288	2965	3e-31	8.3e-29
GO:0044436	C	thylakoid part	53	307	1.4e-14	2.1e-12
GO:0009579	C	thylakoid	57	376	1.9e-13	1.7e-11
GO:0042651	C	thylakoid membrane	45	244	1.8e-13	1.7e-11
GO:0016020	C	membrane	289	4068	3.8e-13	3e-11
GO:0034357	C	photosynthetic membrane	46	273	1.6e-12	5.3e-11
GO:0044464	C	cell part	847	15217	1.6e-12	5.3e-11
GO:0031976	C	plastid thylakoid	48	293	1.3e-12	5.3e-11
GO:0009534	C	chloroplast thylakoid	48	290	9.2e-13	5.3e-11
GO:0043227	C	membrane-bounded organelle	475	7622	1.5e-12	5.3e-11
GO:0031984	C	organelle subcompartment	48	295	1.6e-12	5.3e-11
GO:0044444	C	cytoplasmic part	406	6289	1.4e-12	5.3e-11
GO:0005623	C	cell	847	15217	1.6e-12	5.3e-11
GO:0043231	C	intracellular membrane-bounded organelle	472	7615	4.2e-12	1.3e-10
GO:0044435	C	plastid part	91	867	5.8e-12	1.6e-10
GO:0009535	C	chloroplast thylakoid membrane	41	231	6e-12	1.6e-10
GO:0055035	C	plastid thylakoid membrane	41	231	6e-12	1.6e-10
GO:0044434	C	chloroplast part	81	746	1.9e-11	4.7e-10
GO:0005737	C	cytoplasm	423	6822	9e-11	2.1e-09
GO:0043226	C	organelle	484	8155	9.8e-10	2.2e-08
GO:0043229	C	intracellular organelle	483	8149	1.2e-09	2.6e-08
GO:0031090	C	organelle membrane	79	842	1.5e-08	3e-07
GO:0005622	C	intracellular	538	9671	4.9e-07	9.7e-06
GO:0044424	C	intracellular part	519	9302	6.4e-07	1.2e-05
GO:0005773	C	vacuole	39	383	1.2e-05	0.00022
GO:0005886	C	plasma membrane	100	1456	0.0001	0.0018
GO:0031978	C	plastid thylakoid lumen	14	89	0.00017	0.0027
GO:0009543	C	chloroplast thylakoid lumen	14	89	0.00017	0.0027
GO:0042646	C	plastid nucleoid	8	30	0.00021	0.0032
GO:0031977	C	thylakoid lumen	14	95	0.00031	0.0045
GO:0009705	C	plant-type vacuole membrane	10	51	0.0003	0.0045
GO:0000325	C	plant-type vacuole	12	73	0.00034	0.0048
GO:0005774	C	vacuolar membrane	14	100	0.00049	0.0067
GO:0009295	C	nucleoid	8	36	0.00059	0.0079
GO:0044437	C	vacuolar part	14	104	0.00069	0.009
GO:0030312	C	external encapsulating structure	33	407	0.0022	0.028
GO:0046658	C	anchored to plasma membrane	7	36	0.0025	0.031
GO:0009505	C	plant-type cell wall	23	254	0.0028	0.034
GO:0030095	C	chloroplast photosystem II	6	29	0.0039	0.045

## Sheet: Supplemental Data Set 1e
GO term	Ontology	Description	Number in input list	Number in BG/Ref	p-value	FDR
GO:0050896	P	response to stimulus	5	4057	0.023	0.023

## Sheet: Supplemental Data Set 1f
GO term	Ontology	Description	Number in input list	Number in BG/Ref	p-value	FDR
GO:0009314	P	response to radiation	9	613	0.00023	0.02
GO:0009416	P	response to light stimulus	9	596	0.00019	0.02
GO:0046527	F	glucosyltransferase activity	5	136	0.00011	0.0099
GO:0016758	F	transferase activity, transferring hexosyl groups	6	340	0.001	0.047

## Sheet: Supplemental Data Set 1g
GO term	Ontology	Description	Number in input list	Number in BG/Ref	p-value	FDR
GO:0050896	P	response to stimulus	326	4057	6.5e-29	1.9e-25
GO:0042221	P	response to chemical stimulus	182	2085	3.2e-19	4.7e-16
GO:0006793	P	phosphorus metabolic process	122	1179	4.5e-18	4.4e-15
GO:0006796	P	phosphate metabolic process	121	1178	1e-17	7.6e-15
GO:0009607	P	response to biotic stimulus	81	638	9.5e-17	4.7e-14
GO:0006950	P	response to stress	188	2320	9.1e-17	4.7e-14
GO:0051707	P	response to other organism	77	599	3e-16	1.3e-13
GO:0010033	P	response to organic substance	125	1342	2.7e-15	9.7e-13
GO:0016310	P	phosphorylation	106	1079	1.7e-14	5.7e-12
GO:0044248	P	cellular catabolic process	83	746	3.4e-14	9.9e-12
GO:0006952	P	defense response	83	766	1.2e-13	3.3e-11
GO:0043687	P	post-translational protein modification	114	1248	1.6e-13	3.8e-11
GO:0051704	P	multi-organism process	82	776	5.8e-13	1.3e-10
GO:0006468	P	protein amino acid phosphorylation	93	946	7.1e-13	1.5e-10
GO:0006464	P	protein modification process	125	1474	1.2e-12	2.4e-10
GO:0045087	P	innate immune response	47	347	3.8e-11	7.1e-09
GO:0006955	P	immune response	48	367	7e-11	1.2e-08
GO:0002376	P	immune system process	48	368	7.7e-11	1.3e-08
GO:0009617	P	response to bacterium	38	247	1.1e-10	1.7e-08
GO:0043412	P	macromolecule modification	126	1636	3.3e-10	4.9e-08
GO:0009605	P	response to external stimulus	51	429	3.8e-10	5.4e-08
GO:0009620	P	response to fungus	28	158	2e-09	2.7e-07
GO:0010200	P	response to chitin	27	151	3.3e-09	4.2e-07
GO:0009743	P	response to carbohydrate stimulus	34	240	6.9e-09	8.4e-07
GO:0009611	P	response to wounding	30	197	1.2e-08	1.4e-06
GO:0010035	P	response to inorganic substance	36	279	2.2e-08	2.5e-06
GO:0009987	P	cellular process	595	11684	2.3e-08	2.5e-06
GO:0044242	P	cellular lipid catabolic process	18	74	2.4e-08	2.5e-06
GO:0009719	P	response to endogenous stimulus	86	1068	3.9e-08	3.9e-06
GO:0046395	P	carboxylic acid catabolic process	20	98	5.2e-08	5e-06
GO:0016054	P	organic acid catabolic process	20	98	5.2e-08	5e-06
GO:0016042	P	lipid catabolic process	18	85	1.5e-07	1.4e-05
GO:0042742	P	defense response to bacterium	26	177	2.1e-07	1.9e-05
GO:0007165	P	signal transduction	92	1228	2.7e-07	2.4e-05
GO:0008219	P	cell death	34	286	3.1e-07	2.5e-05
GO:0016265	P	death	34	286	3.1e-07	2.5e-05
GO:0034641	P	cellular nitrogen compound metabolic process	49	506	3e-07	2.5e-05
GO:0008152	P	metabolic process	537	10614	4.6e-07	3.6e-05
GO:0007242	P	intracellular signaling cascade	58	659	4.8e-07	3.6e-05
GO:0010149	P	senescence	12	40	8e-07	5.9e-05
GO:0006575	P	cellular amino acid derivative metabolic process	34	315	2.2e-06	0.00016
GO:0009062	P	fatty acid catabolic process	12	45	2.3e-06	0.00016
GO:0009737	P	response to abscisic acid stimulus	38	378	2.8e-06	0.00019
GO:0009725	P	response to hormone stimulus	74	982	3.3e-06	0.00022
GO:0010876	P	lipid localization	9	24	4.4e-06	0.00028
GO:0012501	P	programmed cell death	28	244	6.1e-06	0.00039
GO:0006914	P	autophagy	10	35	9.5e-06	0.0006
GO:0016192	P	vesicle-mediated transport	29	272	1.5e-05	0.00092
GO:0031347	P	regulation of defense response	13	66	1.5e-05	0.00092
GO:0009698	P	phenylpropanoid metabolic process	22	175	1.6e-05	0.00097
GO:0006725	P	cellular aromatic compound metabolic process	37	399	1.9e-05	0.0011
GO:0009056	P	catabolic process	88	1307	2.4e-05	0.0014
GO:0051234	P	establishment of localization	116	1851	2.7e-05	0.0015
GO:0044237	P	cellular metabolic process	437	8722	2.6e-05	0.0015
GO:0010038	P	response to metal ion	26	238	2.8e-05	0.0015
GO:0016311	P	dephosphorylation	15	94	3.2e-05	0.0017
GO:0080134	P	regulation of response to stress	14	83	3.4e-05	0.0018
GO:0006810	P	transport	115	1846	3.7e-05	0.0019
GO:0009651	P	response to salt stress	34	366	4e-05	0.002
GO:0070887	P	cellular response to chemical stimulus	39	452	5.1e-05	0.0025
GO:0051179	P	localization	118	1922	5.2e-05	0.0025
GO:0019395	P	fatty acid oxidation	10	45	6.1e-05	0.0028
GO:0034440	P	lipid oxidation	10	45	6.1e-05	0.0028
GO:0019748	P	secondary metabolic process	41	489	6e-05	0.0028
GO:0006970	P	response to osmotic stress	36	408	6.4e-05	0.0029
GO:0006635	P	fatty acid beta-oxidation	9	39	0.00011	0.0049
GO:0006915	P	apoptosis	19	159	0.00011	0.0049
GO:0048583	P	regulation of response to stimulus	21	188	0.00012	0.0051
GO:0006519	P	cellular amino acid and derivative metabolic process	51	682	0.00013	0.0053
GO:0042398	P	cellular amino acid derivative biosynthetic process	24	233	0.00013	0.0053
GO:0010260	P	organ senescence	8	31	0.00014	0.0057
GO:0007568	P	aging	15	110	0.00016	0.0064
GO:0006511	P	ubiquitin-dependent protein catabolic process	28	303	0.0002	0.0078
GO:0043632	P	modification-dependent macromolecule catabolic process	28	303	0.0002	0.0078
GO:0019941	P	modification-dependent protein catabolic process	28	303	0.0002	0.0078
GO:0032870	P	cellular response to hormone stimulus	29	321	0.00022	0.0084
GO:0009755	P	hormone-mediated signaling pathway	29	321	0.00022	0.0084
GO:0009699	P	phenylpropanoid biosynthetic process	17	141	0.00023	0.0085
GO:0006508	P	proteolysis	57	810	0.00023	0.0085
GO:0030258	P	lipid modification	10	55	0.00026	0.0095
GO:0009814	P	defense response, incompatible interaction	17	143	0.00026	0.0096
GO:0051603	P	proteolysis involved in cellular protein catabolic process	28	309	0.00027	0.0096
GO:0051187	P	cofactor catabolic process	9	45	0.00028	0.01
GO:0044257	P	cellular protein catabolic process	28	315	0.00036	0.012
GO:0019438	P	aromatic compound biosynthetic process	23	237	0.00038	0.013
GO:0009225	P	nucleotide-sugar metabolic process	8	38	0.00045	0.015
GO:0046700	P	heterocycle catabolic process	8	38	0.00045	0.015
GO:0046483	P	heterocycle metabolic process	36	460	0.00055	0.018
GO:0010150	P	leaf senescence	7	30	0.0006	0.02
GO:0002684	P	positive regulation of immune system process	7	31	0.00071	0.022
GO:0045089	P	positive regulation of innate immune response	7	31	0.00071	0.022
GO:0009966	P	regulation of signal transduction	15	128	0.00068	0.022
GO:0050778	P	positive regulation of immune response	7	31	0.00071	0.022
GO:0002218	P	activation of innate immune response	7	31	0.00071	0.022
GO:0002253	P	activation of immune response	7	31	0.00071	0.022
GO:0006979	P	response to oxidative stress	28	332	0.00076	0.023
GO:0044262	P	cellular carbohydrate metabolic process	33	417	0.00076	0.023
GO:0006790	P	sulfur metabolic process	21	220	0.00081	0.024
GO:0010646	P	regulation of cell communication	15	131	0.00084	0.025
GO:0051716	P	cellular response to stimulus	56	840	0.00086	0.025
GO:0009628	P	response to abiotic stimulus	88	1471	0.00096	0.028
GO:0002237	P	response to molecule of bacterial origin	5	15	0.00098	0.028
GO:0034050	P	host programmed cell death induced by symbiont	9	55	0.001	0.028
GO:0044238	P	primary metabolic process	432	8995	0.001	0.028
GO:0009626	P	plant-type hypersensitive response	9	55	0.001	0.028
GO:0009694	P	jasmonic acid metabolic process	7	34	0.0011	0.031
GO:0031349	P	positive regulation of defense response	7	34	0.0011	0.031
GO:0009738	P	abscisic acid mediated signaling pathway	12	94	0.0012	0.032
GO:0044265	P	cellular macromolecule catabolic process	35	465	0.0012	0.033
GO:0009816	P	defense response to bacterium, incompatible interaction	7	35	0.0013	0.035
GO:0009624	P	response to nematode	10	70	0.0014	0.037
GO:0006629	P	lipid metabolic process	55	841	0.0014	0.037
GO:0003824	F	catalytic activity	637	9638	5.9e-36	6.6e-33
GO:0016301	F	kinase activity	152	1641	3.2e-18	1.8e-15
GO:0016772	F	transferase activity, transferring phosphorus-containing groups	156	1887	1.1e-14	4.1e-12
GO:0016740	F	transferase activity	233	3321	5e-14	1.4e-11
GO:0016773	F	phosphotransferase activity, alcohol group as acceptor	103	1154	8.6e-12	1.9e-09
GO:0042578	F	phosphoric ester hydrolase activity	53	481	2e-09	3.7e-07
GO:0004672	F	protein kinase activity	83	953	2.7e-09	4.3e-07
GO:0016491	F	oxidoreductase activity	112	1463	4.5e-09	6.1e-07
GO:0004683	F	calmodulin-dependent protein kinase activity	15	42	5e-09	6.1e-07
GO:0016787	F	hydrolase activity	217	3468	6.8e-09	7.5e-07
GO:0016791	F	phosphatase activity	46	407	1.1e-08	1.1e-06
GO:0004674	F	protein serine/threonine kinase activity	60	681	3e-07	2.8e-05
GO:0005509	F	calcium ion binding	27	215	1.9e-06	0.00017
GO:0004721	F	phosphoprotein phosphatase activity	30	262	3e-06	0.00024
GO:0004872	F	receptor activity	26	212	4.4e-06	0.00033
GO:0017076	F	purine nucleotide binding	112	1713	6.7e-06	0.00047
GO:0016645	F	oxidoreductase activity, acting on the CH-NH group of donors	9	26	7.4e-06	0.00049
GO:0001883	F	purine nucleoside binding	97	1465	1.8e-05	0.00098
GO:0001882	F	nucleoside binding	97	1465	1.8e-05	0.00098
GO:0030554	F	adenyl nucleotide binding	97	1465	1.8e-05	0.00098
GO:0008194	F	UDP-glycosyltransferase activity	25	219	2e-05	0.0011
GO:0004722	F	protein serine/threonine phosphatase activity	24	207	2.3e-05	0.0012
GO:0032555	F	purine ribonucleotide binding	104	1631	3.7e-05	0.0017
GO:0032553	F	ribonucleotide binding	104	1631	3.7e-05	0.0017
GO:0022891	F	substrate-specific transmembrane transporter activity	65	908	5.4e-05	0.0024
GO:0022892	F	substrate-specific transporter activity	73	1059	6e-05	0.0024
GO:0060089	F	molecular transducer activity	37	422	5.8e-05	0.0024
GO:0004871	F	signal transducer activity	37	422	5.8e-05	0.0024
GO:0005524	F	ATP binding	89	1377	8.6e-05	0.0033
GO:0004888	F	transmembrane receptor activity	20	171	9.7e-05	0.0036
GO:0032559	F	adenyl ribonucleotide binding	89	1384	0.0001	0.0037
GO:0022804	F	active transmembrane transporter activity	50	664	0.00012	0.0043
GO:0022857	F	transmembrane transporter activity	74	1128	0.00022	0.0074
GO:0016788	F	hydrolase activity, acting on ester bonds	77	1200	0.00031	0.01
GO:0005215	F	transporter activity	91	1477	0.00033	0.011
GO:0008233	F	peptidase activity	47	646	0.0004	0.012
GO:0015075	F	ion transmembrane transporter activity	47	655	0.00053	0.016
GO:0016634	F	oxidoreductase activity, acting on the CH-CH group of donors, oxygen as acceptor	5	13	0.00058	0.017
GO:0008324	F	cation transmembrane transporter activity	38	503	0.00072	0.02
GO:0005515	F	protein binding	160	2944	0.00074	0.02
GO:0016638	F	oxidoreductase activity, acting on the CH-NH2 group of donors	9	53	0.0008	0.022
GO:0015293	F	symporter activity	17	164	0.0011	0.029
GO:0016209	F	antioxidant activity	16	150	0.0011	0.03
GO:0000166	F	nucleotide binding	126	2267	0.0013	0.032
GO:0016840	F	carbon-nitrogen lyase activity	6	25	0.0013	0.032
GO:0016207	F	4-coumarate-CoA ligase activity	5	17	0.0016	0.036
GO:0016844	F	strictosidine synthase activity	5	17	0.0016	0.036
GO:0016843	F	amine-lyase activity	5	17	0.0016	0.036
GO:0015662	F	ATPase activity, coupled to transmembrane movement of ions, phosphorylative mechanism	8	49	0.0019	0.044
GO:0005886	C	plasma membrane	137	1456	5.2e-17	2.5e-14
GO:0016020	C	membrane	277	4068	3.6e-15	8.7e-13
GO:0000502	C	proteasome complex	19	67	1.2e-09	1.8e-07
GO:0005839	C	proteasome core complex	12	34	1.9e-07	2.3e-05
GO:0044464	C	cell part	739	15217	2.9e-07	2.3e-05
GO:0005623	C	cell	739	15217	2.9e-07	2.3e-05
GO:0005783	C	endoplasmic reticulum	39	466	9.3e-05	0.0063
GO:0005618	C	cell wall	34	403	0.00022	0.013
GO:0030312	C	external encapsulating structure	34	407	0.00026	0.014
GO:0044425	C	membrane part	85	1360	0.00034	0.016
GO:0005777	C	peroxisome	18	163	0.0004	0.016
GO:0042579	C	microbody	18	163	0.0004	0.016
GO:0031224	C	intrinsic to membrane	55	806	0.00058	0.021
GO:0022624	C	proteasome accessory complex	7	32	0.00084	0.027
GO:0005838	C	proteasome regulatory particle	7	32	0.00084	0.027
GO:0008287	C	protein serine/threonine phosphatase complex	10	68	0.0011	0.034

## Sheet: Supplemental Data Set 1h
GO term	Ontology	Description	Number in input list	Number in BG/Ref	p-value	FDR
GO:0042542	P	response to hydrogen peroxide	9	53	1.9e-13	4.4e-11
GO:0000302	P	response to reactive oxygen species	9	85	9.1e-12	1.1e-09
GO:0009644	P	response to high light intensity	7	57	7.8e-10	5.6e-08
GO:0010035	P	response to inorganic substance	11	279	9.6e-10	5.6e-08
GO:0009408	P	response to heat	9	161	1.9e-09	8.9e-08
GO:0006979	P	response to oxidative stress	11	332	5.5e-09	2.2e-07
GO:0009642	P	response to light intensity	7	90	1.5e-08	5e-07
GO:0042221	P	response to chemical stimulus	22	2085	1.5e-07	4.4e-06
GO:0006950	P	response to stress	23	2320	2.2e-07	5.8e-06
GO:0050896	P	response to stimulus	31	4057	3.7e-07	8.8e-06
GO:0009628	P	response to abiotic stimulus	17	1471	1.4e-06	3e-05
GO:0010033	P	response to organic substance	15	1342	9.2e-06	0.00018
GO:0009266	P	response to temperature stimulus	9	485	1.5e-05	0.00027
GO:0009723	P	response to ethylene stimulus	6	199	3.1e-05	0.00053
GO:0009743	P	response to carbohydrate stimulus	6	240	8.6e-05	0.0014
GO:0010200	P	response to chitin	5	151	9.6e-05	0.0014
GO:0009416	P	response to light stimulus	8	596	0.00039	0.0055
GO:0009314	P	response to radiation	8	613	0.00047	0.0062
GO:0009414	P	response to water deprivation	5	229	0.00062	0.0074
GO:0009607	P	response to biotic stimulus	8	638	0.00061	0.0074
GO:0009415	P	response to water	5	240	0.00077	0.0086
GO:0009617	P	response to bacterium	5	247	0.00087	0.0093
GO:0016740	F	transferase activity	26	3321	2.7e-06	0.0003
GO:0016772	F	transferase activity, transferring phosphorus-containing groups	17	1887	3.5e-05	0.00097
GO:0016301	F	kinase activity	16	1641	2.4e-05	0.00097
GO:0003824	F	catalytic activity	48	9638	2.9e-05	0.00097
GO:0004672	F	protein kinase activity	10	953	0.00051	0.011
GO:0016773	F	phosphotransferase activity, alcohol group as acceptor	11	1154	0.00059	0.011

## Sheet: Supplemental Data Set 1i
GO term	Ontology	Description	Number in input list	Number in BG/Ref	p-value	FDR
GO:0050896	P	response to stimulus	345	4057	1.2e-71	3e-68
GO:0006950	P	response to stress	233	2320	1e-57	1.3e-54
GO:0006952	P	defense response	119	766	2.9e-45	2.4e-42
GO:0042221	P	response to chemical stimulus	195	2085	1.5e-43	9e-41
GO:0009607	P	response to biotic stimulus	105	638	6e-42	3e-39
GO:0051704	P	multi-organism process	114	776	2.9e-41	1.2e-38
GO:0051707	P	response to other organism	101	599	3.6e-41	1.3e-38
GO:0010200	P	response to chitin	55	151	3.8e-37	1.2e-34
GO:0009743	P	response to carbohydrate stimulus	58	240	4.8e-31	1.3e-28
GO:0010033	P	response to organic substance	122	1342	5.3e-26	1.3e-23
GO:0006955	P	immune response	59	367	1.7e-23	3.7e-21
GO:0002376	P	immune system process	59	368	1.9e-23	3.8e-21
GO:0009617	P	response to bacterium	49	247	3.7e-23	7e-21
GO:0045087	P	innate immune response	55	347	9.7e-22	1.7e-19
GO:0009620	P	response to fungus	38	158	9.9e-21	1.6e-18
GO:0050832	P	defense response to fungus	32	108	6.1e-20	9.4e-18
GO:0009611	P	response to wounding	40	197	1.8e-19	2.6e-17
GO:0042434	P	indole derivative metabolic process	24	53	1e-18	1.3e-16
GO:0042430	P	indole and derivative metabolic process	24	53	1e-18	1.3e-16
GO:0042742	P	defense response to bacterium	37	177	1.8e-18	2.2e-16
GO:0006725	P	cellular aromatic compound metabolic process	52	399	2.4e-17	2.8e-15
GO:0042435	P	indole derivative biosynthetic process	21	47	1.9e-16	2.1e-14
GO:0019438	P	aromatic compound biosynthetic process	39	237	2.7e-16	2.9e-14
GO:0009605	P	response to external stimulus	51	429	1.4e-15	1.5e-13
GO:0046394	P	carboxylic acid biosynthetic process	49	417	7.8e-15	7.3e-13
GO:0016053	P	organic acid biosynthetic process	49	417	7.8e-15	7.3e-13
GO:0006468	P	protein amino acid phosphorylation	78	946	8.6e-15	7.8e-13
GO:0009814	P	defense response, incompatible interaction	29	143	1.7e-14	1.5e-12
GO:0019748	P	secondary metabolic process	52	489	4.4e-14	3.7e-12
GO:0009072	P	aromatic amino acid family metabolic process	21	68	7.3e-14	6e-12
GO:0009073	P	aromatic amino acid family biosynthetic process	19	57	3.6e-13	2.8e-11
GO:0046417	P	chorismate metabolic process	19	57	3.6e-13	2.8e-11
GO:0016310	P	phosphorylation	80	1079	7e-13	5.2e-11
GO:0006979	P	response to oxidative stress	40	332	1.1e-12	8.2e-11
GO:0006796	P	phosphate metabolic process	83	1178	3e-12	2.1e-10
GO:0006793	P	phosphorus metabolic process	83	1179	3.2e-12	2.2e-10
GO:0043687	P	post-translational protein modification	85	1248	8.6e-12	5.7e-10
GO:0009404	P	toxin metabolic process	17	53	1e-11	6.6e-10
GO:0009407	P	toxin catabolic process	17	53	1e-11	6.6e-10
GO:0034976	P	response to endoplasmic reticulum stress	13	23	1.1e-11	6.6e-10
GO:0051716	P	cellular response to stimulus	65	840	2e-11	1.2e-09
GO:0052542	P	callose deposition during defense response	12	19	2.6e-11	1.5e-09
GO:0033554	P	cellular response to stress	41	399	5.7e-11	3.2e-09
GO:0033037	P	polysaccharide localization	12	21	6.1e-11	3.3e-09
GO:0052545	P	callose localization	12	21	6.1e-11	3.3e-09
GO:0043648	P	dicarboxylic acid metabolic process	19	82	7.8e-11	4.2e-09
GO:0044271	P	cellular nitrogen compound biosynthetic process	40	394	1.3e-10	7.1e-09
GO:0052544	P	callose deposition in cell wall during defense response	11	17	1.4e-10	7.3e-09
GO:0052482	P	cell wall thickening during defense response	11	17	1.4e-10	7.3e-09
GO:0034641	P	cellular nitrogen compound metabolic process	46	506	1.7e-10	8.2e-09
GO:0031347	P	regulation of defense response	17	66	1.9e-10	9.2e-09
GO:0006464	P	protein modification process	91	1474	2e-10	9.5e-09
GO:0043436	P	oxoacid metabolic process	63	859	3.1e-10	1.4e-08
GO:0019752	P	carboxylic acid metabolic process	63	859	3.1e-10	1.4e-08
GO:0006082	P	organic acid metabolic process	63	860	3.3e-10	1.5e-08
GO:0052543	P	callose deposition in cell wall	11	19	3.5e-10	1.5e-08
GO:0052386	P	cell wall thickening	11	20	5.3e-10	2.3e-08
GO:0009751	P	response to salicylic acid stimulus	27	200	5.6e-10	2.4e-08
GO:0008652	P	cellular amino acid biosynthetic process	27	202	6.8e-10	2.8e-08
GO:0042180	P	cellular ketone metabolic process	63	882	8.3e-10	3.4e-08
GO:0006790	P	sulfur metabolic process	28	220	8.9e-10	3.6e-08
GO:0006568	P	tryptophan metabolic process	12	29	1.1e-09	4.3e-08
GO:0006586	P	indolalkylamine metabolic process	12	29	1.1e-09	4.3e-08
GO:0009753	P	response to jasmonic acid stimulus	27	215	2.3e-09	8.9e-08
GO:0080134	P	regulation of response to stress	17	83	3.9e-09	1.5e-07
GO:0019760	P	glucosinolate metabolic process	15	62	4.6e-09	1.7e-07
GO:0016143	P	S-glycoside metabolic process	15	62	4.6e-09	1.7e-07
GO:0019757	P	glycosinolate metabolic process	15	62	4.6e-09	1.7e-07
GO:0009309	P	amine biosynthetic process	27	229	7.8e-09	2.8e-07
GO:0006519	P	cellular amino acid and derivative metabolic process	51	682	8.6e-09	3e-07
GO:0006575	P	cellular amino acid derivative metabolic process	32	315	9.2e-09	3.2e-07
GO:0044272	P	sulfur compound biosynthetic process	19	115	1.1e-08	3.8e-07
GO:0043412	P	macromolecule modification	92	1636	1.2e-08	4.2e-07
GO:0009987	P	cellular process	435	11684	1.5e-08	5.1e-07
GO:0019761	P	glucosinolate biosynthetic process	12	41	2.7e-08	8.7e-07
GO:0016144	P	S-glycoside biosynthetic process	12	41	2.7e-08	8.7e-07
GO:0019758	P	glycosinolate biosynthetic process	12	41	2.7e-08	8.7e-07
GO:0010035	P	response to inorganic substance	29	279	2.8e-08	9e-07
GO:0000162	P	tryptophan biosynthetic process	10	25	3.5e-08	1.1e-06
GO:0046219	P	indolalkylamine biosynthetic process	10	25	3.5e-08	1.1e-06
GO:0009628	P	response to abiotic stimulus	83	1471	5.8e-08	1.7e-06
GO:0009719	P	response to endogenous stimulus	65	1068	1.4e-07	4.1e-06
GO:0042398	P	cellular amino acid derivative biosynthetic process	25	233	1.5e-07	4.3e-06
GO:0002682	P	regulation of immune system process	11	41	2.2e-07	6.3e-06
GO:0050776	P	regulation of immune response	11	41	2.2e-07	6.3e-06
GO:0009651	P	response to salt stress	32	366	2.2e-07	6.4e-06
GO:0016137	P	glycoside metabolic process	16	104	3.7e-07	1e-05
GO:0033036	P	macromolecule localization	36	462	5.3e-07	1.5e-05
GO:0006970	P	response to osmotic stress	33	408	7.3e-07	2e-05
GO:0009851	P	auxin biosynthetic process	9	28	7.8e-07	2.1e-05
GO:0048583	P	regulation of response to stimulus	21	188	7.8e-07	2.1e-05
GO:0006520	P	cellular amino acid metabolic process	34	430	8.1e-07	2.1e-05
GO:0042343	P	indole glucosinolate metabolic process	6	7	8e-07	2.1e-05
GO:0044106	P	cellular amine metabolic process	34	438	1.2e-06	3.1e-05
GO:0006576	P	cellular biogenic amine metabolic process	12	62	1.3e-06	3.3e-05
GO:0009684	P	indoleacetic acid biosynthetic process	7	14	1.3e-06	3.3e-05
GO:0009266	P	response to temperature stimulus	36	485	1.5e-06	3.9e-05
GO:0009683	P	indoleacetic acid metabolic process	7	15	1.9e-06	4.7e-05
GO:0031408	P	oxylipin biosynthetic process	9	32	2e-06	4.9e-05
GO:0032787	P	monocarboxylic acid metabolic process	32	408	2e-06	4.9e-05
GO:0016138	P	glycoside biosynthetic process	13	79	2.3e-06	5.7e-05
GO:0046483	P	heterocycle metabolic process	34	460	3.2e-06	7.8e-05
GO:0042431	P	indole metabolic process	6	10	3.5e-06	8e-05
GO:0052315	P	phytoalexin biosynthetic process	6	10	3.5e-06	8e-05
GO:0052314	P	phytoalexin metabolic process	6	10	3.5e-06	8e-05
GO:0009700	P	indole phytoalexin biosynthetic process	6	10	3.5e-06	8e-05
GO:0046217	P	indole phytoalexin metabolic process	6	10	3.5e-06	8e-05
GO:0009816	P	defense response to bacterium, incompatible interaction	9	35	3.7e-06	8.5e-05
GO:0042436	P	indole derivative catabolic process	5	5	4.4e-06	9.8e-05
GO:0008219	P	cell death	25	286	4.5e-06	0.0001
GO:0016265	P	death	25	286	4.5e-06	0.0001
GO:0009408	P	response to heat	18	161	4.7e-06	0.0001
GO:0010193	P	response to ozone	9	37	5.5e-06	0.00012
GO:0009723	P	response to ethylene stimulus	20	199	6.2e-06	0.00013
GO:0045088	P	regulation of innate immune response	9	38	6.6e-06	0.00014
GO:0009308	P	amine metabolic process	36	521	6.9e-06	0.00015
GO:0008152	P	metabolic process	382	10614	7.5e-06	0.00016
GO:0009850	P	auxin metabolic process	10	50	7.6e-06	0.00016
GO:0031407	P	oxylipin metabolic process	9	39	8e-06	0.00016
GO:0009695	P	jasmonic acid biosynthetic process	8	29	8.4e-06	0.00017
GO:0042401	P	cellular biogenic amine biosynthetic process	10	52	1e-05	0.00021
GO:0012501	P	programmed cell death	22	244	1.1e-05	0.00022
GO:0031348	P	negative regulation of defense response	7	22	1.4e-05	0.00029
GO:0051179	P	localization	91	1922	1.5e-05	0.0003
GO:0034637	P	cellular carbohydrate biosynthetic process	18	177	1.5e-05	0.0003
GO:0046686	P	response to cadmium ion	18	178	1.6e-05	0.00032
GO:0010120	P	camalexin biosynthetic process	5	8	2.1e-05	0.00039
GO:0052317	P	camalexin metabolic process	5	8	2.1e-05	0.00039
GO:0019439	P	aromatic compound catabolic process	5	8	2.1e-05	0.00039
GO:0009694	P	jasmonic acid metabolic process	8	34	2.3e-05	0.00042
GO:0010038	P	response to metal ion	21	238	2.3e-05	0.00042
GO:0016051	P	carbohydrate biosynthetic process	23	277	2.3e-05	0.00043
GO:0009725	P	response to hormone stimulus	54	982	2.4e-05	0.00044
GO:0044262	P	cellular carbohydrate metabolic process	29	417	4.7e-05	0.00086
GO:0009737	P	response to abscisic acid stimulus	27	378	5.5e-05	0.001
GO:0043067	P	regulation of programmed cell death	8	40	6.2e-05	0.0011
GO:0007165	P	signal transduction	62	1228	6.6e-05	0.0012
GO:0051641	P	cellular localization	35	569	8.6e-05	0.0015
GO:0009626	P	plant-type hypersensitive response	9	55	8.7e-05	0.0015
GO:0034050	P	host programmed cell death induced by symbiont	9	55	8.7e-05	0.0015
GO:0002252	P	immune effector process	7	31	9.2e-05	0.0016
GO:0044237	P	cellular metabolic process	313	8722	0.0001	0.0018
GO:0008037	P	cell recognition	7	32	0.00011	0.0019
GO:0048544	P	recognition of pollen	7	32	0.00011	0.0019
GO:0010941	P	regulation of cell death	8	44	0.00011	0.0019
GO:0018130	P	heterocycle biosynthetic process	13	123	0.00016	0.0027
GO:0042545	P	cell wall modification	13	123	0.00016	0.0027
GO:0043069	P	negative regulation of programmed cell death	5	16	0.00027	0.0045
GO:0009875	P	pollen-pistil interaction	7	39	0.00032	0.0053
GO:0070887	P	cellular response to chemical stimulus	28	452	0.00038	0.0061
GO:0016998	P	cell wall macromolecule catabolic process	6	28	0.00038	0.0061
GO:0046903	P	secretion	8	54	0.00039	0.0063
GO:0032940	P	secretion by cell	8	54	0.00039	0.0063
GO:0042446	P	hormone biosynthetic process	9	69	0.0004	0.0064
GO:0009696	P	salicylic acid metabolic process	5	18	0.00043	0.0068
GO:0060548	P	negative regulation of cell death	5	19	0.00052	0.0083
GO:0006855	P	multidrug transport	9	73	0.00058	0.0091
GO:0006874	P	cellular calcium ion homeostasis	6	31	0.0006	0.0094
GO:0055074	P	calcium ion homeostasis	6	31	0.0006	0.0094
GO:0009856	P	pollination	13	145	0.00068	0.01
GO:0006810	P	transport	80	1846	0.00068	0.01
GO:0044036	P	cell wall macromolecule metabolic process	7	45	0.00069	0.01
GO:0051234	P	establishment of localization	80	1851	0.00074	0.011
GO:0015893	P	drug transport	9	76	0.00076	0.011
GO:0042493	P	response to drug	9	77	0.00082	0.012
GO:0070727	P	cellular macromolecule localization	22	341	0.00093	0.014
GO:0009867	P	jasmonic acid mediated signaling pathway	7	49	0.0011	0.016
GO:0065007	P	biological regulation	158	4188	0.0012	0.017
GO:0048585	P	negative regulation of response to stimulus	9	82	0.0012	0.018
GO:0010876	P	lipid localization	5	24	0.0013	0.019
GO:0044248	P	cellular catabolic process	38	746	0.0014	0.02
GO:0006633	P	fatty acid biosynthetic process	12	140	0.0015	0.022
GO:0009627	P	systemic acquired resistance	7	54	0.0018	0.026
GO:0042445	P	hormone metabolic process	10	109	0.0023	0.033
GO:0006904	P	vesicle docking during exocytosis	5	29	0.0027	0.038
GO:0022406	P	membrane docking	5	29	0.0027	0.038
GO:0048278	P	vesicle docking	5	29	0.0027	0.038
GO:0010150	P	leaf senescence	5	30	0.0031	0.043
GO:0009863	P	salicylic acid mediated signaling pathway	6	45	0.0033	0.046
GO:0002684	P	positive regulation of immune system process	5	31	0.0035	0.047
GO:0010260	P	organ senescence	5	31	0.0035	0.047
GO:0045089	P	positive regulation of innate immune response	5	31	0.0035	0.047
GO:0050778	P	positive regulation of immune response	5	31	0.0035	0.047
GO:0002218	P	activation of innate immune response	5	31	0.0035	0.047
GO:0002253	P	activation of immune response	5	31	0.0035	0.047
GO:0007242	P	intracellular signaling cascade	33	659	0.0036	0.047
GO:0003824	F	catalytic activity	494	9638	2.1e-40	1.9e-37
GO:0016740	F	transferase activity	221	3321	8.6e-29	4e-26
GO:0016301	F	kinase activity	131	1641	4e-23	1.2e-20
GO:0016772	F	transferase activity, transferring phosphorus-containing groups	136	1887	2.7e-20	6.2e-18
GO:0004364	F	glutathione transferase activity	20	57	3.9e-14	7.3e-12
GO:0016491	F	oxidoreductase activity	96	1463	2.6e-12	4.1e-10
GO:0030246	F	carbohydrate binding	26	162	4.1e-11	5.4e-09
GO:0016765	F	transferase activity, transferring alkyl or aryl (other than methyl) groups	24	158	6.1e-10	7.1e-08
GO:0004672	F	protein kinase activity	66	953	1.1e-09	1.1e-07
GO:0016773	F	phosphotransferase activity, alcohol group as acceptor	74	1154	2.4e-09	2.2e-07
GO:0005529	F	sugar binding	16	70	2.9e-09	2.4e-07
GO:0001883	F	purine nucleoside binding	82	1465	9.5e-08	6.3e-06
GO:0001882	F	nucleoside binding	82	1465	9.5e-08	6.3e-06
GO:0030554	F	adenyl nucleotide binding	82	1465	9.5e-08	6.3e-06
GO:0004568	F	chitinase activity	9	24	2.7e-07	1.7e-05
GO:0016209	F	antioxidant activity	19	150	4.7e-07	2.6e-05
GO:0005215	F	transporter activity	80	1477	4.8e-07	2.6e-05
GO:0004888	F	transmembrane receptor activity	20	171	7.4e-07	3.8e-05
GO:0022857	F	transmembrane transporter activity	65	1128	8.3e-07	3.9e-05
GO:0016829	F	lyase activity	34	430	8.1e-07	3.9e-05
GO:0017076	F	purine nucleotide binding	88	1713	1e-06	4.6e-05
GO:0016864	F	intramolecular oxidoreductase activity, transposing S-S bonds	8	22	1.5e-06	5.9e-05
GO:0016862	F	intramolecular oxidoreductase activity, interconverting keto- and enol-groups	8	22	1.5e-06	5.9e-05
GO:0004674	F	protein serine/threonine kinase activity	45	681	1.6e-06	5.9e-05
GO:0003756	F	protein disulfide isomerase activity	8	22	1.5e-06	5.9e-05
GO:0004713	F	protein tyrosine kinase activity	21	203	2.4e-06	8.6e-05
GO:0016667	F	oxidoreductase activity, acting on sulfur group of donors	15	109	3e-06	0.0001
GO:0005524	F	ATP binding	73	1377	3.1e-06	0.0001
GO:0016684	F	oxidoreductase activity, acting on peroxide as acceptor	16	127	3.9e-06	0.00012
GO:0032559	F	adenyl ribonucleotide binding	73	1384	3.7e-06	0.00012
GO:0004601	F	peroxidase activity	16	127	3.9e-06	0.00012
GO:0022892	F	substrate-specific transporter activity	58	1059	1.3e-05	0.00039
GO:0004872	F	receptor activity	20	212	1.4e-05	0.00041
GO:0009055	F	electron carrier activity	24	294	2e-05	0.00055
GO:0032555	F	purine ribonucleotide binding	79	1631	2.7e-05	0.0007
GO:0032553	F	ribonucleotide binding	79	1631	2.7e-05	0.0007
GO:0005509	F	calcium ion binding	19	215	5.3e-05	0.0013
GO:0022804	F	active transmembrane transporter activity	39	664	8.8e-05	0.0022
GO:0005488	F	binding	392	11258	0.00011	0.0026
GO:0016860	F	intramolecular oxidoreductase activity	9	60	0.00016	0.0036
GO:0008565	F	protein transporter activity	15	159	0.00016	0.0036
GO:0022891	F	substrate-specific transmembrane transporter activity	48	908	0.00016	0.0036
GO:0016835	F	carbon-oxygen lyase activity	15	163	0.00021	0.0046
GO:0019199	F	transmembrane receptor protein kinase activity	5	16	0.00027	0.0057
GO:0000166	F	nucleotide binding	97	2267	0.00029	0.0058
GO:0016836	F	hydro-lyase activity	11	97	0.00029	0.0058
GO:0005217	F	intracellular ligand-gated ion channel activity	6	27	0.00032	0.0063
GO:0005516	F	calmodulin binding	18	231	0.00035	0.0065
GO:0046872	F	metal ion binding	87	1997	0.00034	0.0065
GO:0004806	F	triglyceride lipase activity	8	53	0.00035	0.0065
GO:0043167	F	ion binding	90	2087	0.00037	0.0067
GO:0043169	F	cation binding	90	2087	0.00037	0.0067
GO:0016628	F	oxidoreductase activity, acting on the CH-CH group of donors, NAD or NADP as acceptor	6	29	0.00044	0.0078
GO:0060089	F	molecular transducer activity	26	422	0.00065	0.011
GO:0015238	F	drug transmembrane transporter activity	9	74	0.00064	0.011
GO:0004871	F	signal transducer activity	26	422	0.00065	0.011
GO:0015036	F	disulfide oxidoreductase activity	8	60	0.00073	0.012
GO:0015297	F	antiporter activity	14	170	0.00094	0.015
GO:0050660	F	FAD binding	9	79	0.00097	0.015
GO:0000287	F	magnesium ion binding	8	66	0.0013	0.02
GO:0004867	F	serine-type endopeptidase inhibitor activity	5	24	0.0013	0.02
GO:0015276	F	ligand-gated ion channel activity	6	37	0.0014	0.02
GO:0022834	F	ligand-gated channel activity	6	37	0.0014	0.02
GO:0016853	F	isomerase activity	18	265	0.0015	0.022
GO:0005506	F	iron ion binding	13	161	0.0017	0.024
GO:0048037	F	cofactor binding	17	246	0.0017	0.024
GO:0005057	F	receptor signaling protein activity	7	55	0.002	0.028
GO:0005216	F	ion channel activity	10	108	0.0022	0.03
GO:0050662	F	coenzyme binding	14	191	0.0026	0.035
GO:0020037	F	heme binding	9	97	0.0035	0.047
GO:0015035	F	protein disulfide oxidoreductase activity	6	46	0.0037	0.048
GO:0005783	C	endoplasmic reticulum	48	466	1.2e-12	3.4e-10
GO:0044464	C	cell part	563	15217	1.3e-11	1.3e-09
GO:0005623	C	cell	563	15217	1.3e-11	1.3e-09
GO:0005886	C	plasma membrane	87	1456	2.3e-09	1.6e-07
GO:0005618	C	cell wall	37	403	8e-09	4.6e-07
GO:0030312	C	external encapsulating structure	37	407	1e-08	4.8e-07
GO:0016020	C	membrane	181	4068	4.1e-08	1.7e-06
GO:0005788	C	endoplasmic reticulum lumen	6	10	3.5e-06	0.00012
GO:0005737	C	cytoplasm	261	6822	7.2e-06	0.00023
GO:0009505	C	plant-type cell wall	22	254	1.9e-05	0.00054
GO:0044444	C	cytoplasmic part	234	6289	0.00014	0.0036
GO:0044432	C	endoplasmic reticulum part	10	75	0.00016	0.0039

[truncated: 2 more sheets: Supplemental Data Set 1j, Supplemental Data Set 1k]
